# Supplementary material for: Disaccharidase Inhibitory Activity of Thai Plant Extracts
Source: Nutrients. 2026 Jan 30;18(3):456. doi: 10.3390/nu18030456 (PMC12899519; doi:10.3390/nu18030456)
Supplement: Supplementary file 1 [file nutrients-18-00456-s001.zip]

Archive with 1 entries (1 files):
- nutrients-4036623-supplementary.pptx
